# Supplementary material for: Neuropathy-Associated HSPB1 Mutant Impairs Neuronal Mechanoadaptation and Axonal Regeneration
Source: Cells. 2026 Jul 3;15(13):1216. doi: 10.3390/cells15131216 (PMC13359669; doi:10.3390/cells15131216)
Supplement: Supplementary file 1 [file cells-15-01216-s001.zip]

Archive with 1 entries (1 files):
- cells-4388463-supplementary.pdf
